# Supplementary material for: Ability of Adult Dermacentor reticulatus Ticks to Overwinter in the Temperate Climate Zone
Source: Biology (Basel). 2020 Jun 29;9(7):145. doi: 10.3390/biology9070145 (PMC7407287; doi:10.3390/biology9070145)
Supplement: Supplementary file 1 [file biology-09-00145-s001.zip]

Archive with 1 entries (1 files):
- Suplement S1-1.xlsx
