# Supplementary material for: Ability of Adult Dermacentor reticulatus Ticks to Overwinter in the Temperate Climate Zone
Source: Biology (Basel). 2020 Jun 29;9(7):145. doi: 10.3390/biology9070145 (PMC7407287; doi:10.3390/biology9070145)
Supplement: Supplementary file 1 [file biology-09-00145-s001.zip › Suplement S1-1.xlsx]

## Sheet: Arkusz2
									Weight of fat bodies in Dermacentor reticulats ticks [mg]
			Autumn 2018				5°C				18°C				Spring 2019				Autumn 2019
			F	M	F+M		F	M	F+M		F	M	F+M		F	M	F+M		F	M	F+M
		1	0.15	0.27	0.21		0.23	0.33	0.28		0.11	0.29	0.2		0.22	0.7	0.46		0.15	0.27	0.21
		2	0.32	0.44	0.38		0.23	0.27	0.25		0.18	0.26	0.22		0.29	0.21	0.25		0.11	0.35	0.23
		3	0.29	0.11	0.2		0.52	0.28	0.4		0.19	0.45	0.32		0.25	0.1	0.175		0.19	0.45	0.32
		4	0.53	0.39	0.46		0.13	0.44	0.285		0.27	0.44	0.355		0.22	0.07	0.145		0.23	0.21	0.22
		5	0.45	0.64	0.545		0.09	0.35	0.22		0.17	0.31	0.24		0.19	0.09	0.14		0.27	0.06	0.165
		6	0.33	0.72	0.525		0.29	0.37	0.33		0.19	0.09	0.14		0.33	0.37	0.35		0.33	0.17	0.25
		7	0.26	0.65	0.455		0.32	0.21	0.265		0.29	0.12	0.205		0.45	0.3	0.375		0.08	0.25	0.165
		8	0.08	0.07	0.075		0.28	0.55	0.415		0.25	0.08	0.165		0.66	0.2	0.43		0.11	0.31	0.21
		9	0.28	0.22	0.25		0.26	0.09	0.175		0.45	0.27	0.36		0.21	0.54	0.375		0.15	0.13	0.14
		10	0.67	0.27	0.47		0.21	0.14	0.175		0.52	0.15	0.335		0.12	0.4	0.26		0.05	0.18	0.115
		11	0.17	0.33	0.25		0.31	0.18	0.245		0.32	0.37	0.345		0.45	0.39	0.42		0.23	0.45	0.34
		12	0.16	0.04	0.1		0.18	0.34	0.26		0.28	0.44	0.36		0.05	0.2	0.125		0.31	0.33	0.32
		13	0.29	0.14	0.215		0.09	0.33	0.21		0.14	0.65	0.395		0.09	0.13	0.11		0.18	0.2	0.19
		14	0.25	0.13	0.19		0.31	0.41	0.36		0.11	0.26	0.185		0.15	0.17	0.16		0.25	0.16	0.205
		15	0.23	0.26	0.245		0.34	0.15	0.245		0.28	0.19	0.235		0.19	0.2	0.195		0.26	0.12	0.19
		16	0.12	0.05	0.085		0.41	0.26	0.335		0.49	0.14	0.315		0.25	0.08	0.165		0.07	0.19	0.13
		17	0.29	0.09	0.19		0.29	0.11	0.2		0.26	0.23	0.245		0.37	0.11	0.24		0.37	0.25	0.31
		18	0.27	0.28	0.275		0.22	0.09	0.155		0.25	0.22	0.235		0.31	0.26	0.285		0.21	0.35	0.28
		19	0.34	0.28	0.31		0.43	0.32	0.375		0.18	0.17	0.175		0.25	0.49	0.37		0.12	0.37	0.245
		20	0.25	0.26	0.255		0.11	0.55	0.33		0.32	0.65	0.485		0.6	0.33	0.465		0.25	0.28	0.265
		21	0.16	0.55	0.355		0.18	0.43	0.305		0.37	0.51	0.44		0.35	0.21	0.28		0.31	0.05	0.18
		22	0.17	0.67	0.42		0.12	0.18	0.15		0.53	0.2	0.365		0.18	0.53	0.355		0.06	0.09	0.075
		23	0.29	0.8	0.545		0.25	0.13	0.19		0.28	0.3	0.29		0.13	0.29	0.21		0.17	0.15	0.16
		24	0.49	0.33	0.41		0.38	0.2	0.29		0.21	0.32	0.265		0.28	0.44	0.36		0.12	0.22	0.17
		25	0.27	0.18	0.225		0.27	0.26	0.265		0.36	0.21	0.285		0.31	0.07	0.19		0.24	0.33	0.285
		26	0.35	0.08	0.215		0.44	0.31	0.375		0.06	0.45	0.255		0.22	0.09	0.155		0.18	0.43	0.305
		27	0.41	0.05	0.23		0.28	0.16	0.22		0.09	0.1	0.095		0.32	0.29	0.305		0.16	0.33	0.245
		28	0.12	0.19	0.155		0.37	0.15	0.26		0.27	0.07	0.17		0.45	0.3	0.375		0.13	0.2	0.165
		29	0.18	0.1	0.14		0.07	0.41	0.24		0.17	0.09	0.13		0.5	0.35	0.425		0.19	0.17	0.18
		30	0.22	0.17	0.195		0.11	0.3	0.205		0.19	0.12	0.155		0.61	0.31	0.46		0.19	0.13	0.16
		Mean	0.279667	0.292	0.285833		0.257333	0.276667	0.267		0.259333	0.271667	0.2655		0.3	0.274	0.287		0.189	0.239333	0.214167
		SD	0.128724	0.217231	0.135604		0.113957	0.125892	0.0715961		0.120525	0.159124	0.0950557		0.152359	0.157556	0.11278		0.0815005	0.109816	0.0662204
		Median	0.27	0.26	0.2475		0.265	0.275	0.26		0.255	0.245	0.25		0.265	0.275	0.2825		0.185	0.215	0.2075
		Min	0.08	0.04	0.075		0.07	0.09	0.15		0.06	0.07	0.095		0.05	0.07	0.11		0.05	0.05	0.075
		Max	0.67	0.8	0.545		0.52	0.55	0.415		0.53	0.65	0.485		0.66	0.7	0.465		0.37	0.45	0.34
		F Females
		M Males
